# Supplementary material for: Exploration of Freshness Identification Method for Refrigerated Vegetables Based on Metabolomics
Source: Metabolites. 2024 Dec 1;14(12):665. doi: 10.3390/metabo14120665 (PMC11676421; doi:10.3390/metabo14120665)
Supplement: Supplementary file 1 [file metabolites-14-00665-s001.zip]

Archive with 1 entries (1 files):
- metabolites-3317215-supplementary.pdf
